# Supplementary material for: Influenza A–induced cystic fibrosis transmembrane conductance regulator dysfunction increases susceptibility to Streptococcus pneumoniae
Source: JCI Insight. 2023 Jul 24;8(14):e170022. doi: 10.1172/jci.insight.170022 (PMC10443798; doi:10.1172/jci.insight.170022)
Supplement: Supporting data values [file jciinsight-8-170022-s039.xlsx]

## Sheet: Figure 1A
Mock	rPR/8	2009 H1N1	A/HK/2/68 H3N2
130000	910000	2280000	1010000
68300	845000	2500000	650000
55300	455000	1720000	910000
120000	1110000	2280000	1110000

## Sheet: Figure 1B
strain	IAV FFU	Spn CFU		Pearson correlation results
2009 H1N1	92000000	7480000		R	0.9348
2009 H1N1	48000000	6180000		95% confidence interval	0.8645-0.9692
2009 H1N1	60000000	6500000		R squared	0.8739
2009 H1N1	60000000	6180000
2009 H1N1	126000000	7800000
r/PR/8	3200000	910000
r/PR/8	3600000	845000
r/PR/8	2080000	455000
r/PR/8	15400000	1110000
r/PR/8	760000	293000
r/PR/8	240000	345000
r/PR/8	144000	163000
r/PR/8	440000	241000
r/PR/8	740000	975000
r/PR/8	980000	845000
r/PR/8	1480000	910000
r/PR/8	800000	1070000
2009 H1N1	12400000	2280000
2009 H1N1	17000000	2500000
2009 H1N1	15400000	1720000
2009 H1N1	23800000	2280000
A/HK/2/68 H3N2	17600000	1010000
A/HK/2/68 H3N2	18800000	650000
A/HK/2/68 H3N2	19600000	910000
A/HK/2/68 H3N2	12800000	1110000
2009 H1N1	640000	975000
2009 H1N1	1000000	1300000
2009 H1N1	1060000	845000
2009 H1N1	1120000	975000

## Sheet: Figure 1C
Untreated Spn only	Oseltamiver Spn only	Baloxavir marboxil Spn only	Untreated IAV+Spn	Oseltamivir IAV+Spn	Baloxavir marboxil IAV+Spn
4000	44000	0	840000	80000	8000
88000	84000	32000	640000	160000	16000
56000	60000	8000	720000	240000	16000
64000		16000	320000	160000	2400

## Sheet: Figure 1D
Mock	OT 30 HPI	OT 72 HPI
1800000	1800000	4800000
1500000	3600000	6000000
1800000	2700000	5400000
2400000	1800000	6000000

## Sheet: Figure 2B
Mock	IAV
16000	440000
24000	160000
20000	140000
28000	360000

## Sheet: Figure 2C
Mock	IAV
11200	140000
1680	112000
8400	126000
4200	98000

## Sheet: Figure 2D
Mock	IAV
2000	80000
1600	152000
1600	28000
2000	68000

## Sheet: Figure 2E
Mock	IAV
1080000	3600000
810000	2100000
840000	3900000
750000	4800000

## Sheet: Figure 2F
Mock	IAV
845000	1720000
650000	2280000
813000	2600000
1460000	1920000

## Sheet: Figure 2G
IAV	Mock
1050000000	19200000
888000000	460000000
860000000	67600000
780000000	60800000

[truncated: 19 more sheets: Figure 4A, Figure 4B, Figure 4C, Figure 5A, Figure 5B, Figure 5C, Figure 6A, Figure 6B, Figure 6C, Supplemental figure 1A, Supplemental figure 1B, Supplemental figure 1C, Supplemental figure 2A, Supplemental figure 2B, Supplemental figure 2C, Supplemental figure 3A, Supplemental figure 4A, Supplemental figure 4B, Supplemental figure 5A]
